# Supplementary material for: Riverine antibiotic resistome along an anthropogenic gradient
Source: Front Microbiol. 2025 Feb 26;16:1516033. doi: 10.3389/fmicb.2025.1516033 (PMC11897494; doi:10.3389/fmicb.2025.1516033)
Supplement: Supplementary file 2 [file Table_1.xlsx]

## Sheet: Sheet1
MAG name	completeness (%)	contamination (%)	taxonomic assignment	abundance			ICEs	ARGs	Other MGEs
				site1	site2	site3
Site1-bin.2	94.7173	1.40506	d__Bacteria;p__Bacteroidota;c__Bacteroidia;o__Flavobacteriales;f__Flavobacteriaceae;g__Flavobacterium;s__	313.271	8.04682	19.3528
Site1-bin.3	76.1617	5.99688	d__Bacteria;p__Proteobacteria;c__Gammaproteobacteria;o__Burkholderiales;f__Burkholderiaceae;g__Rhodoferax_B;s__	713.276	99.7174	83.0168	ICEberg|221
Site1-bin.4	92.4794	6.84335	d__Bacteria;p__Bacteroidota;c__Bacteroidia;o__Flavobacteriales;f__Flavobacteriaceae;g__Flavobacterium;s__	176.102	53.7604	80.4119			ISCrsp1
Site1-bin.5	77.2985	7.562	d__Bacteria;p__Proteobacteria;c__Gammaproteobacteria;o__Burkholderiales;f__Burkholderiaceae;g__Rhizobacter;s__	119.809	38.3985	21.364	ICEberg|1010 ICEberg|46 ICEberg|219		tnpA
Site1-bin.6	75.6684	7.56843	d__Bacteria;p__Proteobacteria;c__Alphaproteobacteria;o__Sphingomonadales;f__Sphingomonadaceae;g__Novosphingobium;s__	106.857	19.319	8.88866	ICEberg|166		IS91,tnpA
Site1-bin.7	76.9602	4.61643	d__Bacteria;p__Proteobacteria;c__Gammaproteobacteria;o__Burkholderiales;f__Burkholderiaceae;g__JAAFJR01;s__	744.618	685.125	626.109
Site1-bin.8	90.6043	0.82878	d__Bacteria;p__Proteobacteria;c__Gammaproteobacteria;o__Enterobacterales;f__Enterobacteriaceae;g__Yersinia;s__	45.095	2.09647	2.38034	ICEberg|43 ICEberg|40 ICEberg|43 ICEberg|43	CRP, rsmA, msbA, cpxA	tnpA
Site2-bin.1	95.4584	1.9081	d__Bacteria;p__Proteobacteria;c__Gammaproteobacteria;o__Burkholderiales;f__Burkholderiaceae;g__Brachymonas;s__	63.7202	52.8851	36.9002	ICEberg|1077 ICEberg|1010 ICEberg|1077
Site2-bin.10	91.6703	6.08765	d__Bacteria;p__Bacteroidota;c__Bacteroidia;o__Bacteroidales;f__Bacteroidaceae;g__Prevotella;s__Prevotella copri	0	20.1119	8.70272	ICEberg|937 ICEberg|937 ICEberg|2 ICEberg|2 ICEberg|861 ICEberg|861 ICEberg|861 ICEberg|937 ICEberg|937
Site2-bin.11	83.5281	8.07427	d__Bacteria;p__Actinobacteriota;c__Actinomycetia;o__Mycobacteriales;f__Mycobacteriaceae;g__Mycobacterium;s__	4.88096	48.2765	18.8582	ICEberg|937	rpoB2, RbpA, mtrA, mtrA
Site2-bin.13	96.6216	0.168919	d__Bacteria;p__Chlamydiota;c__Chlamydiia;o__Chlamydiales;f__Parachlamydiaceae;g__;s__	4.4202	623.605	913.734	ICEberg|2
Site2-bin.14	75.7992	1.07212	d__Bacteria;p__Actinobacteriota;c__Actinomycetia;o__Actinomycetales;f__Microbacteriaceae;g__Rhodoluna;s__	1.70142	27.489	27.8154	ICEberg|2
Site2-bin.16	81.8966	4.85893	d__Bacteria;p__Patescibacteria;c__Saccharimonadia;o__Saccharimonadales;f__Saccharimonadaceae;g__UBA1020;s__	2.08947	34.4535	23.9936	ICEberg|861
Site2-bin.17	87.8739	0.574713	d__Bacteria;p__Planctomycetota;c__Planctomycetes;o__Pirellulales;f__UBA1268;g__BAIKAL-G1-2R;s__BAIKAL-G1-2R sp003670915	0.325384	30.822	18.7521	ICEberg|861
Site2-bin.19	91.5541	1.44985	d__Bacteria;p__Chlamydiota;c__Chlamydiia;o__Chlamydiales;f__Rhabdochlamydiaceae;g__Rhabdochlamydia;s__	10.2197	30.2076	31.6887	ICEberg|861
Site2-bin.20	79.4004	5.25606	d__Bacteria;p__Actinobacteriota;c__Actinomycetia;o__Mycobacteriales;f__Mycobacteriaceae;g__Mycobacterium;s__	2.31346	75.6417	38.5248	ICEberg|937	mtrA, rpoB2, mtrA
Site2-bin.23	93.3933	5.17569	d__Bacteria;p__Proteobacteria;c__Gammaproteobacteria;o__Burkholderiales;f__Burkholderiaceae;g__Polynucleobacter;s__	7.91808	26.3205	60.0573	ICEberg|937
Site2-bin.25	82.0296	1.92872	d__Bacteria;p__Actinobacteriota;c__Actinomycetia;o__Mycobacteriales;f__Mycobacteriaceae;g__Mycobacterium;s__	3.73675	34.5756	10.6634		RbpA, tap
Site2-bin.26	76.5745	4.82088	d__Bacteria;p__Proteobacteria;c__Gammaproteobacteria;o__Burkholderiales;f__Rhodocyclaceae;g__CAIQBG01;s__CAIQBG01 sp009938325	2.73118	50.1948	41.2282
Site2-bin.27	93.2722	2.93578	d__Bacteria;p__Chloroflexota;c__Anaerolineae;o__UCB3;f__UCB3;g__;s__	2.03615	49.3189	2.35872
Site2-bin.29	86.9626	4.10687	d__Bacteria;p__Proteobacteria;c__Gammaproteobacteria;o__Xanthomonadales;f__Rhodanobacteraceae;g__Dokdonella;s__	3.80364	49.8325	6.45458	ICEberg|1010 ICEberg|1010	rsmA	tnpA, intI1
Site2-bin.30	88.2164	2.82651	d__Bacteria;p__Actinobacteriota;c__Actinomycetia;o__Actinomycetales;f__Microbacteriaceae;g__Rhodoluna;s__Rhodoluna limnophila	0.393969	20.5254	15.9006
Site2-bin.31	77.4216	2.64706	d__Bacteria;p__Actinobacteriota;c__Actinomycetia;o__Nanopelagicales;f__UBA10799;g__UBA10799;s__	0.766746	65.2977	125.998
Site2-bin.32	88.234	3.14254	d__Bacteria;p__Bacteroidota;c__Bacteroidia;o__Cytophagales;f__Spirosomaceae;g__Arcicella;s__	6.96931	40.3075	45.029
Site2-bin.35	91.2441	4.9987	d__Bacteria;p__Actinobacteriota;c__Acidimicrobiia;o__Acidimicrobiales;f__Ilumatobacteraceae;g__UBA668;s__UBA668 sp002299395	4.66333	56.8915	10.9355
Site2-bin.36	83.1624	3.68471	d__Bacteria;p__Actinobacteriota;c__Acidimicrobiia;o__Acidimicrobiales;f__Microtrichaceae;g__UBA11034;s__	2.89634	51.9168	9.26153
Site2-bin.37	84.0119	1.80437	d__Bacteria;p__Actinobacteriota;c__Acidimicrobiia;o__Acidimicrobiales;f__Microtrichaceae;g__Microthrix;s__Microthrix sp002473265	2.41088	44.365	7.27392
Site2-bin.38	83.3915	4.62532	d__Bacteria;p__Proteobacteria;c__Gammaproteobacteria;o__UBA6186;f__UBA6186;g__;s__	2.65126	39.7166	42.1701		rsmA
Site2-bin.39	78.5789	5.64263	d__Bacteria;p__Patescibacteria;c__Paceibacteria;o__UBA9983_A;f__UBA1006;g__;s__	0.589649	26.3892	63.1594
Site2-bin.40	79.7581	4.89975	d__Bacteria;p__Actinobacteriota;c__Actinomycetia;o__Nanopelagicales;f__S36-B12;g__;s__	6.32958	90.7707	35.45
Site2-bin.41	77.4194	1.07527	d__Bacteria;p__Proteobacteria;c__Alphaproteobacteria;o__Paracaedibacterales;f__UBA11393;g__CAITNM01;s__	0.459581	22.9996	32.387
Site2-bin.44	92.3077	2.13675	d__Bacteria;p__Actinobacteriota;c__Acidimicrobiia;o__Acidimicrobiales;f__Ilumatobacteraceae;g__UBA2093;s__UBA2093 sp903929185	0.104594	25.0224	19.6711
Site2-bin.46	75.4902	1.53257	d__Bacteria;p__Planctomycetota;c__Planctomycetes;o__Pirellulales;f__UBA1268;g__F1-20-MAGs016;s__	0.777759	31.6839	13.6033
Site2-bin.48	80.1657	1.50685	d__Bacteria;p__Proteobacteria;c__Gammaproteobacteria;o__Pseudomonadales;f__Moraxellaceae;g__Acinetobacter;s__Acinetobacter sp003987695	0.643232	23.0553	60.604	ICEberg|1010	abeM, adeK, adeJ
Site2-bin.49	78.5907	5.36937	d__Bacteria;p__Actinobacteriota;c__Actinomycetia;o__Nanopelagicales;f__UBA10799;g__UBA10799;s__	0.344566	22.6555	35.0867	ICEberg|220		IS91
Site2-bin.50	96.3192	1.90217	d__Bacteria;p__Cyanobacteria;c__Cyanobacteriia;o__PCC-6307;f__Cyanobiaceae;g__Cyanobium;s__	0.524513	26.6636	17.0239
Site2-bin.6	76.0684	0.14245	d__Bacteria;p__Patescibacteria;c__ABY1;o__Magasanikbacterales;f__GWA2-37-8;g__SICD01;s__	0.979107	23.7967	29.2394
Site2-bin.7	88.0147	0.280112	d__Bacteria;p__Bdellovibrionota;c__Oligoflexia;o__Oligoflexales;f__Bog-1112;g__;s__	0.777104	36.7728	23.4614
Site2-bin.9	86.7816	2.10728	d__Bacteria;p__Proteobacteria;c__Gammaproteobacteria;o__Pseudomonadales;f__Moraxellaceae;g__;s__	2.24476	28.6956	31.5483
Site3-bin.10	77.5342	3.83689	d__Bacteria;p__Bacteroidota;c__Bacteroidia;o__Chitinophagales;f__Chitinophagaceae;g__JAAFHG01;s__	3.9668	26.3382	69.1017
Site3-bin.11	93.0233	0.581395	d__Bacteria;p__Proteobacteria;c__Gammaproteobacteria;o__Diplorickettsiales;f__Diplorickettsiaceae;g__Rickettsiella_A;s__Rickettsiella_A isopodorum	44.6825	74.1731	348.735
Site3-bin.15	92.8958	1.53153	d__Bacteria;p__Actinobacteriota;c__Actinomycetia;o__Nanopelagicales;f__UBA10799;g__;s__	3.52768	11.2448	64.2855	ICEberg|219
Site3-bin.2	97.9859	1.70789	d__Bacteria;p__Bacteroidota;c__Bacteroidia;o__Flavobacteriales;f__Flavobacteriaceae;g__Flavobacterium;s__Flavobacterium sp011392075	2.03571	10.8167	282.312		ermF
Site3-bin.5	80.6201	2.37306	d__Bacteria;p__Proteobacteria;c__Gammaproteobacteria;o__Pseudomonadales;f__Moraxellaceae;g__Agitococcus;s__	0.322391	4.11407	55.4262
Site3-bin.6	93.5811	1.35135	d__Bacteria;p__Verrucomicrobiota;c__Verrucomicrobiae;o__Chthoniobacterales;f__UBA6821;g__;s__	0.848229	57.4435	71.0864
Site3-bin.8	97.9527	0.519031	d__Bacteria;p__Proteobacteria;c__Gammaproteobacteria;o__Thiotrichales;f__Thiotrichaceae;g__Thiolinea;s__	2.01204	1.03566	860.094		rsmA
