# Supplementary material for: Riverine antibiotic resistome along an anthropogenic gradient
Source: Front Microbiol. 2025 Feb 26;16:1516033. doi: 10.3389/fmicb.2025.1516033 (PMC11897494; doi:10.3389/fmicb.2025.1516033)
Supplement: Supplementary file 3 [file Table_2.xlsx]

## Sheet: sheet1
Contig ID	Phylogenetic information	ARG	Risk category of ARG (Zhang et al., 2021)	Gene on contig elsewhere often with MGE	PlasFlow prediction	Top GenBank homolog	ICEberg homolog
Site1_2792254_length_11698_cov_8.0000		dfrB family			plasmid.Proteobacteria	chromosome Massilia sp. METH4, CP146614.1
Site2_1004943_length_3051_cov_12.0000		tetQ			chromosome.unclassified	chromosome Parabacteroides distasonis strain BFG-238, CP081908.1	ICEberg|1847|gb|MSN90305.1|tetracyclineresistanceribosomalprotectionproteinTet(Q);AR,tet(Q),ICEberg|1847|gb|MSN90306.1|DNAmethylase
Site2_1062830_length_1008_cov_4.0000	c_Gammaproteobacteria;o_Legionellales;f_Legionellaceae;g_Legionella	tet56		recombinase, Tn3 fragment	unclassified.unclassified	plasmid Legionella pneumophila strain D-7787, CP021271.1
Site2_1274878_length_5187_cov_13.4269		sul2		270_IS91_MOFF01000153.1	plasmid.Proteobacteria	chromosome Achromobacter denitrificans strain TB, CP036344.1	ICEberg|1016gi|2424984500|ref|ALP69235.1|putativetransposase[Proteusmirabilis],ICEberg|1016gi|2424984508|ref|ALP69244.1|sulfonamide-resistancedihydropteroatesynthaseproteinSul2[Proteusmirabilis],ICEberg|1019gi|1698887676|ref|ASF20152.1|phosphoglucosaminemutase[Proteusmirabilis],ICEberg|1452|gb|QNN38187.1|hypotheticalprotein,ICEberg|1857|gb|QBL10288.1|resolvase,ICEberg|1857|gb|QBL10289.1|transcrip…
Site2_1468236_length_2206_cov_7.0000		tetO		conjugal transfer protein	plasmid.unclassified	insertion sequence ISChh1-like, Campylobacter coli strain SH_22, MT780493.1	ICEberg|1881|gb|UGC11842.1|hypotheticalprotein,ICEberg|1881|gb|UGC11843.1|tetracyclineresistanceprotein;AR,tet(O),ICEberg|1896|gb|QID25733.1|Tet(O/W/32/O);AR,tet(O/W/32/O)
Site2_1908676_length_1719_cov_100.0000		lsaE			unclassified.unclassified	plasmid pNUITMV6_2, Enterococcus faecium NUITM-VRE6, AP031235.1	ICEberg|837gi|1417996729|ref|ALT06037.1|Lnu(B)[Streptococcussuis],ICEberg|837gi|1417996730|ref|ALT06038.1|Lsa(E)[Streptococcussuis]
Site2_2201394_length_5777_cov_11.6874		aph(3'')-Ib, aph(6)-Id	Rank I: aph(6)-Id	279_tnpA_M95402.1	plasmid.Proteobacteria	plasmid pPAN2, Paracoccus pantotrophus strain DSM 2944, CP044425.1	ICEberg|1017gi|4591631850|ref|APO16760.1|streptomycinphosphotransferase[Proteusmirabilis],ICEberg|1027gi|5513884301|ref|APO17807.1|streptomycinphosphotransferase[Proteusmirabilis],ICEberg|1758|gb|UAX01307.1|recombinasefamilyprotein;resolvase,TnpR_ISMex22
Site2_233179_length_1221_cov_11.0000		ANT(3'') family			plasmid.Proteobacteria	plasmid pKJK5, uncultured bacterium, AM261282.1	ICEberg|1785|gb|QVW29872.1|aminoglycosideadenyltransferase;AR,aadA2
Site2_2362812_length_1488_cov_6.0000		tetC			plasmid.Proteobacteria	plasmid pEG1-1, uncultured bacterium, MG879028.1	ICEberg|1020gi|2228715986|ref|APO16890.1|tetracyclinerepressorprotein[Proteusmirabilis],ICEberg|1779|gb|QOR43995.1|tetracyclineeffluxMFStransporterTet(C);AR,tet(C)
Site2_2497611_length_1103_cov_12.0000		OXA-5			plasmid.unclassified	class I integron, Pseudomonas aeruginosa, AF347074.1
Site2_2816444_length_1568_cov_7.0000		mel, msrE			plasmid.Firmicutes	plasmid pLI47-1, Listeria innocua strain LI47, CP071180.1	ICEberg|2046|gb|CAH2950886.1|Mel;AR,msr(D),ICEberg|2046|gb|CAH2950887.1|Mef(E);AR,mef(A)
Site2_287074_length_6284_cov_166.4431		cfxA6		IS1380 family IS942 transposase	plasmid.Firmicutes	chromosome Segatella copri strain HDB01, CP152348.1
Site2_3006361_length_2220_cov_16.0000		tet39			plasmid.Proteobacteria	plasmid pSSA3_1, Acinetobacter nosocomialis strain SSA3, CP020587.1
Site2_3014402_length_2277_cov_45.0000		mph,mphG			plasmid.Firmicutes	plasmid pRCAD0416RA-1, Riemerella anatipestifer strain RCAD0416, CP073240.1	ICEberg|1625|gb|QIG89714.1|Mph(E)/Mph(G)familymacrolide2'-phosphotransferase;AR,mph(G)
Site2_3294514_length_1242_cov_15.0000		tetO	Rank II		plasmid.unclassified	ICE element ICESsuYS66, Streptococcus suis, MK211814.1	ICEberg|1884|gb|AMU80520.1|putativeelongationfactorG;AR,tet(O)
Site2_3295980_length_1986_cov_12.0000		qacF, addA6	aadA6: Rank II	721_qacEdelta1_CP012682.1	plasmid.Proteobacteria	class I integron; uncultured bacterium clone E-93a, KF525339.1
Site2_3361245_length_1639_cov_19.0000		ermB	Rank I		plasmid.Firmicutes	plasmid pSP19ST00225-1, Macrococcoides caseolyticum strain 19MO06SA05, CP095317.1	ICEberg|321gi|133919253|emb|CAL92508.1|hypotheticalprotein[Streptococcuspneumoniae],ICEberg|791gi|6428283980|ref|AQY23919.1|23SrRNA(adenine(2058)-N(6))-methyltransferaseErm(B)[Streptococcusagalactiae]
Site2_3518134_length_5998_cov_13.7856		mphE		831_tnpA_KF705206.1	plasmid.Proteobacteria	plasmid pAFM-PA19-3158, Pseudomonas aeruginosa strain 19-3158, CP140112.1	ICEberg|1575|gb|VDY15645.1|conservedproteinofunknownfunction
Site2_3558561_length_1020_cov_2.0000		vanR-O			unclassified.Actinobacteria	chromosome Nonomuraea sp. NBC_00507, CP107853.1
Site2_3677306_length_2819_cov_13.0000		tetW	Rank II		plasmid.Firmicutes	chromosome Lachnospiraceae bacterium KGMB03038, CP041667.1	ICEberg|107gi|2832432|emb|CAA10975.1|tetracyclineresistanceprotein[Butyrivibriofibrisolvens],ICEberg|1473|gb|PIOBBGJE_00084|2-methoxy-6-polyprenyl-1,4-benzoquinolmethylase,mitochondrial
Site2_4056823_length_1168_cov_4.0000		tetX			chromosome.unclassified	putative integrase intF, Sphingobacterium sp. PM2-P1-29, EU864422.1	ICEberg|1758|gb|UAX01299.1|tetracycline-inactivatingmonooxygenaseTet(X);AR,tet(X6)
Site2_4191948_length_1150_cov_12.0000		mefC			unclassified.Bacteroidetes	plasmid pPN3F2_1, Shewanella aestuarii strain PN3F2, CP050314.1	ICEberg|1625|gb|QIG89715.1|macrolideeffluxMFStransporterMef(C);AR,mef(C)
Site2_4623117_length_1331_cov_13.0000		tetQ			unclassified.unclassified	chromosome Bacteroides fragilis strain FDAARGOS_763, CP054003.1	ICEberg|1847|gb|MSN90305.1|tetracyclineresistanceribosomalprotectionproteinTet(Q);AR,tet(Q),ICEberg|2gi|46242801|gb|AAS83506.1|RteA[Bacteroidesfragilis]
Site2_4763816_length_1504_cov_6.0000		msrA homolog	Potentially Rank I if bona fide msrA		plasmid.Firmicutes	chromosome Turicibacter sp. TJ11, CP069349.1	ICEberg|2046|gb|CAH2950887.1|Mef(E);AR,mef(A)
Site2_4843956_length_2027_cov_17.0000		OXA205, OXA129		Phage protein	unclassified.unclassified	contig with three segments: (i) plasmid p4130-KPC, Pseudomonas aeruginosa strain 164130, MN336501.1; (ii) plasmid_II, Comamonas thiooxydans isolate C19, LN879548.1; (iii) chromosome Comamonas resistens strain ZM22; CP125947.1	ICEberg|440gi|5487375067|ref|AET15273.1|beta-lactamaseOXA-2protein[Pasteurellamultocida36950]
Site2_4921323_length_1008_cov_8.0000		AAC(6') family	potentially Rank I depending on specific member of the familiy		plasmid.Proteobacteria	plasmid unnamed, Enterobacter hormaechei subsp. steigerwaltii strain MED, MH401970.	ICEberg|2002|gb|QQD34299.1|aminoglycosideN-acetyltransferaseAAC(6')-IIa;AR,aac(6')-IIa
Site2_5011245_length_1553_cov_5.0000		lnuC		IS1595 family transposase	chromosome.unclassified	plasmid unnamed, Streptococcus salivarius strain ICDC2, CP018188.1
Site2_5482165_length_4212_cov_38.0000		mphE, msrE		Resolvase/invertase-type recombinase catalytic domain-containing protein	unclassified.unclassified	plasmid pFAHZZU3110hy-3, Acinetobacter johnsonii strain FAHZZU3110hy, CP140717.1	ICEberg|1996|gb|AYL28131.1|ABC-FtyperibosomalprotectionproteinMsr(E);AR,msr(E),ICEberg|1996|gb|AYL28132.1|Mph(E)familymacrolide2'-phosphotransferase;AR,mph(E)
Site2_5505255_length_3837_cov_11.0000		mphA			unclassified.Proteobacteria	plasmid unnamed2, Salmonella enterica subsp. arizonae strain S499, CP082956.1
Site2_5510067_length_1129_cov_5.0000		ermF			unclassified.unclassified	chromosome Empedobacter stercoris strain SCVM0123, CP104209.1
Site2_5683709_length_1675_cov_6.0000	c_Tissierellia;o_Tissierellales;f_Acidilutibacteraceae	lnuB	Rank I	Recombinase	plasmid.Firmicutes	chromosome Turicibacter sp. TJ11, CP069349.1	ICEberg|837gi|1417996729|ref|ALT06037.1|Lnu(B)[Streptococcussuis]
Site2_5827113_length_2728_cov_7.0000		cmx			plasmid.Actinobacteria	chromosome Leucobacter sp. CX169, CP071051.1
Site2_5872987_length_2694_cov_8.0000	c_Bacilli;o_Lactobacillales;f_Streptococcaceae	msrF		2289_tnpA_EU402605.1	plasmid.Firmicutes	plasmid pMRC01, Lactococcus lactis strain DPC3147, AE001272.1	ICEberg|1881|gb|UGC11844.1|IS6-likeelementISS1Sfamilytransposase;transposase,ISS1S
Site2_717531_length_5581_cov_26.1513		sul1		2410_qacEdelta1_DQ401103.1,360_tniA_LC155906.1,473_tniB_U67194.4	plasmid.Proteobacteria	contig with two segments: (i) plasmid 2, Klebsiella pneumoniae strain Zagreb011, OZ111347.1; (ii) plasmid p03, Sphingomonas sp. FARSPH, CP029988.1	ICEberg|1010gi|1224956906|ref|ATB17854.1|Sul1sulfonamide-resistantdihydropteroatesynthase[Pseudomonasaeruginosa],ICEberg|1844|gb|QBQ84410.1|TniBNTP-bindingprotein,ICEberg|1995|gb|GCPFIPKF_00429|hypotheticalprotein;rve,ICEberg|2002|gb|QQD34303.1|GNATfamilyN-acetyltransferase
Site2_958963_length_1034_cov_7.0000		ANT(3'') family			plasmid.Proteobacteria	class I integron, Klebsiella pneumoniae, LC318534.1
Site3_1006087_length_1086_cov_13.0000		OXA-129			unclassified.Proteobacteria	plasmid pOSUEC_D, Enterobacter hormaechei subsp. xiangfangensis strain OSUVMCKPC4-2, CP029248.1
Site3_1171331_length_1518_cov_6.0000		ermB	Rank I	Capsid protein	unclassified.Firmicutes	plasmid pE035, Enterococcus faecalis strain E035, MK140641.1	ICEberg|362gi|295980967|emb|CBJ57215.1|hypotheticalprotein[Streptococcuspneumoniae],ICEberg|791gi|6428283980|ref|AQY23919.1|23SrRNA(adenine(2058)-N(6))-methyltransferaseErm(B)[Streptococcusagalactiae]
Site3_1196266_length_14639_cov_34.1840	c_Flavobacteriia;o_Flavobacteriales;f_Flavobacteriaceae;g_Flavobacterium	ermF		Integrase/recombinase XerD	unclassified.Bacteroidetes	chromosome Riemerella anatipestifer strain S63, CP110126.1
Site3_13406_length_1079_cov_6.0000		tetM/tetW/tetO/tetS family	potentially Rank II, depending on specific member of the family	TnpV protein	plasmid.Firmicutes	chromosome Blautia hansenii DSM 20583, CP022413.2	ICEberg|1894|gb|QID26312.1|transposon-encodedproteinTnpV,ICEberg|1902|gb|QID25589.1|TetO;AR,tet(O),ICEberg|1909|gb|QID26055.1|hypotheticalprotein;T4SS,FATA_prgL
Site3_1422170_length_1267_cov_6.0000		OXA-20			unclassified.unclassified	class I integron, Pseudomonas aeruginosa isolate PA210, FJ445404.1
Site3_147472_length_2179_cov_8.0000		aadA6, OXA		Restrictin system protein	unclassified.Proteobacteria	plasmid p7121-IMP, Klebsiella oxytoca strain 7121, KX784502.1
Site3_1514888_length_5823_cov_18.0000	c_Gammaproteobacteria;o_Moraxellales;f_Moraxellaceae;g_Acinetobacter	tet39, mphE, msrE		Resolvase	unclassified.unclassified	plasmid pACI-c6b4, Acinetobacter sp. ACNIH2, CP026417.1	ICEberg|1996|gb|AYL28131.1|ABC-FtyperibosomalprotectionproteinMsr(E);AR,msr(E),ICEberg|1996|gb|AYL28132.1|Mph(E)familymacrolide2'-phosphotransferase;AR,mph(E)
Site3_2167101_length_7773_cov_8.0000		mphF			plasmid.Proteobacteria	contig with five segments: (i) plasmid unnamed1, Tabrizicola piscis strain K13M18, CP034329.1; (ii) plasmid pEJ02, Rhodobacter sp. LPB0142, CP017783.1; (iii) chromosome Sulfitobacter sp. SK025, CP025808.1; (iv) chromosome 1 Paracoccus methylovorus strain H4-D09, CP070368.1; (v) plasmid pAFM-PA19-3158, Pseudomonas aeruginosa strain 19-3158, CP140112.1
Site3_267832_length_7668_cov_782.0000	c_Gammaproteobacteria;o_Thiotrichales;f_Thiotrichaceae	OXA-4	Rank I	RepB and others	plasmid.unclassified	plasmid pTunz5, Thiothrix unzii strain A1, CP072797.1	ICEberg|1779|gb|QOR44599.1|oxacillin-hydrolyzingclassDbeta-lactamaseOXA-1;AR,blaOXA-1
Site3_525423_length_1099_cov_7.0000		ANT(3'') family			plasmid.Proteobacteria	plasmid pKJK5, uncultured bacterium, AM261282.1	ICEberg|440gi|5487375066|ref|AET15272.1|aminoglycoside3''-O-adenyltransferaseprotein[Pasteurellamultocida36950]
Site3_999331_length_1985_cov_14.7918		sul1		2484_qacEdelta1_KF921520.1,361_tniB_KF056330.2; partial classs 1 integron	plasmid.unclassified	plasmid pAB37-AUFP1, Acinetobacter baumannii strain AB37-AUFP, CP160131.1	ICEberg|1010gi|1224956905|ref|ATB17897.1|QacEdelta1multidrugeffluxprotein[Pseudomonasaeruginosa],ICEberg|1010gi|1224956906|ref|ATB17854.1|Sul1sulfonamide-resistantdihydropteroatesynthase[Pseudomonasaeruginosa],ICEberg|2002|gb|QQD34303.1|GNATfamilyN-acetyltransferase
Reference for risk category:
Zhang, A.-N., Gaston, J. M., Dai, C. L., Zhao, S., Poyet, M., Groussin, M., et al. (2021). An omics-based framework for assessing the health risk of antimicrobial resistance genes. Nat Commun 12, 4765. doi: 10.1038/s41467-021-25096-3
